# Supplementary material for: Evaluating the Efficiency of the Cobas 6800 System for BK Virus Detection in Plasma and Urine Samples
Source: Diagnostics (Basel). 2023 Sep 4;13(17):2860. doi: 10.3390/diagnostics13172860 (PMC10487002; doi:10.3390/diagnostics13172860)
Supplement: Supplementary file 1 [file diagnostics-13-02860-s001.zip]

Archive with 1 entries (1 files):
- diagnostics-2466490-supplementary.pdf
